# Supplementary material for: Modelling covalent linkages in CCP4
Source: Acta Crystallogr D Struct Biol. 2021 May 19;77(Pt 6):712–26. doi: 10.1107/S2059798321001753 (PMC8171069; doi:10.1107/S2059798321001753)
Supplement: Supplementary file 2 [file d-77-00712-sup2.gz]

Archive with 9 entries (8 files):
- link_dictionaries
- link_dictionaries/._MET-TYR_link.cif
- link_dictionaries/MET-TYR_link.cif
- link_dictionaries/._NAG-ASN_link.cif
- link_dictionaries/NAG-ASN_link.cif
- link_dictionaries/._LYS-PLP_link.cif
- link_dictionaries/LYS-PLP_link.cif
- link_dictionaries/._TYR-TRP_link.cif
- link_dictionaries/TYR-TRP_link.cif
