# Supplementary material for: Modelling covalent linkages in CCP4
Source: Acta Crystallogr D Struct Biol. 2021 May 19;77(Pt 6):712–26. doi: 10.1107/S2059798321001753 (PMC8171069; doi:10.1107/S2059798321001753)
Supplement: Supplementary file 2 [file d-77-00712-sup2.gz › link_dictionaries/MET-TYR_link.cif]

#ACEDRG_VERSION                   218              
#ACEDRG_DB_VERSION              11                 
#RDKit_VERSION                 2017.03.2           
#REFMAC_VERSION                5.8.0267            
#

data_mod_list

loop_
_chem_mod.id
_chem_mod.name
_chem_mod.comp_id
_chem_mod.group_id
METm1     METHIONINE      MET       .                   
TYRm1     TYROSINE      TYR       .                   

data_link_list

loop_
_chem_link.id
_chem_link.comp_id_1
_chem_link.mod_id_1
_chem_link.group_comp_1
_chem_link.comp_id_2
_chem_link.mod_id_2
_chem_link.group_comp_2
_chem_link.name
MET-TYR        MET       METm1       .                   TYR       TYRm1       .                   MET-TYR        

data_mod_METm1

loop_
_chem_mod_atom.mod_id
_chem_mod_atom.function
_chem_mod_atom.atom_id
_chem_mod_atom.new_atom_id
_chem_mod_atom.new_type_symbol
_chem_mod_atom.new_type_energy
_chem_mod_atom.new_charge
METm1          change         SD        .         S         S3        1         

loop_
_chem_mod_bond.mod_id
_chem_mod_bond.function
_chem_mod_bond.atom_id_1
_chem_mod_bond.atom_id_2
_chem_mod_bond.new_type
_chem_mod_bond.new_value_dist
_chem_mod_bond.new_value_dist_esd
METm1          change         SD        CG        single         1.805          0.0117    

loop_
_chem_mod_angle.mod_id
_chem_mod_angle.function
_chem_mod_angle.atom_id_1
_chem_mod_angle.atom_id_2
_chem_mod_angle.atom_id_3
_chem_mod_angle.new_value_angle
_chem_mod_angle.new_value_angle_esd
METm1          change         CE        SD        CG        98.345         1.79           


data_mod_TYRm1

loop_
_chem_mod_atom.mod_id
_chem_mod_atom.function
_chem_mod_atom.atom_id
_chem_mod_atom.new_atom_id
_chem_mod_atom.new_type_symbol
_chem_mod_atom.new_type_energy
_chem_mod_atom.new_charge
TYRm1          delete         HE1       .         H         H         0         
TYRm1          change         CE1       .         C         CR6       0         

loop_
_chem_mod_bond.mod_id
_chem_mod_bond.function
_chem_mod_bond.atom_id_1
_chem_mod_bond.atom_id_2
_chem_mod_bond.new_type
_chem_mod_bond.new_value_dist
_chem_mod_bond.new_value_dist_esd
TYRm1          delete         CE1       HE1       single         .              .         
TYRm1          change         CE1       CZ        single         1.401          0.0109    

loop_
_chem_mod_angle.mod_id
_chem_mod_angle.function
_chem_mod_angle.atom_id_1
_chem_mod_angle.atom_id_2
_chem_mod_angle.atom_id_3
_chem_mod_angle.new_value_angle
_chem_mod_angle.new_value_angle_esd
TYRm1          delete         CD1       CE1       HE1       .              .              
TYRm1          delete         CZ        CE1       HE1       .              .              
TYRm1          change         CD1       CE1       CZ        119.512        1.58           

loop_
_chem_mod_plane.mod_id
_chem_mod_plane.function
_chem_mod_plane.plane_id
_chem_mod_plane.atom_id
_chem_mod_plane.dist_esd
TYRm1          delete         plan-1         CB             0.020
TYRm1          delete         plan-1         CD1            0.020
TYRm1          delete         plan-1         CD2            0.020
TYRm1          delete         plan-1         CE1            0.020
TYRm1          delete         plan-1         CE2            0.020
TYRm1          delete         plan-1         CG             0.020
TYRm1          delete         plan-1         CZ             0.020
TYRm1          delete         plan-1         HD1            0.020
TYRm1          delete         plan-1         HD2            0.020
TYRm1          delete         plan-1         HE1            0.020
TYRm1          delete         plan-1         HE2            0.020
TYRm1          delete         plan-1         OH             0.020

data_link_MET-TYR

loop_
_chem_link_bond.link_id
_chem_link_bond.atom_1_comp_id
_chem_link_bond.atom_id_1
_chem_link_bond.atom_2_comp_id
_chem_link_bond.atom_id_2
_chem_link_bond.type
_chem_link_bond.value_dist
_chem_link_bond.value_dist_esd
MET-TYR   1         SD        2         CE1       SINGLE    1.788       0.0100      

loop_
_chem_link_angle.link_id
_chem_link_angle.atom_1_comp_id
_chem_link_angle.atom_id_1
_chem_link_angle.atom_2_comp_id
_chem_link_angle.atom_id_2
_chem_link_angle.atom_3_comp_id
_chem_link_angle.atom_id_3
_chem_link_angle.value_angle
_chem_link_angle.value_angle_esd
MET-TYR   1         CE        1         SD        2         CE1       103.811        1.77      
MET-TYR   1         CG        1         SD        2         CE1       99.402         2.73      
MET-TYR   2         CD1       2         CE1       1         SD        120.539        2.45      
MET-TYR   2         CZ        2         CE1       1         SD        119.949        2.09      

loop_
_chem_link_tor.link_id
_chem_link_tor.id
_chem_link_tor.atom_1_comp_id
_chem_link_tor.atom_id_1
_chem_link_tor.atom_2_comp_id
_chem_link_tor.atom_id_2
_chem_link_tor.atom_3_comp_id
_chem_link_tor.atom_id_3
_chem_link_tor.atom_4_comp_id
_chem_link_tor.atom_id_4
_chem_link_tor.value_angle
_chem_link_tor.value_angle_esd
_chem_link_tor.period
MET-TYR   sp2_sp3_1       2         CD1       2         CE1       1         SD        1         CE        150.000        10.00     6

loop_
_chem_link_chir.link_id
_chem_link_chir.atom_centre_comp_id
_chem_link_chir.atom_id_centre
_chem_link_chir.atom_1_comp_id
_chem_link_chir.atom_id_1
_chem_link_chir.atom_2_comp_id
_chem_link_chir.atom_id_2
_chem_link_chir.atom_3_comp_id
_chem_link_chir.atom_id_3
_chem_link_chir.volume_sign
MET-TYR   1         SD        2         CE1       1         CG        1         CE        positive  

loop_
_chem_link_plane.link_id
_chem_link_plane.plane_id
_chem_link_plane.atom_comp_id
_chem_link_plane.atom_id
_chem_link_plane.dist_esd
MET-TYR   plan-1    2         CD1       0.020     
MET-TYR   plan-1    2         CE1       0.020     
MET-TYR   plan-1    2         CZ        0.020     
MET-TYR   plan-1    2         CE2       0.020     
MET-TYR   plan-1    2         CD2       0.020     
MET-TYR   plan-1    2         CG        0.020     
MET-TYR   plan-1    2         CB        0.020     
MET-TYR   plan-1    2         HD1       0.020     
MET-TYR   plan-1    2         HE2       0.020     
MET-TYR   plan-1    2         HD2       0.020     
MET-TYR   plan-1    2         OH        0.020     
MET-TYR   plan-1    1         SD        0.020     
