# Supplementary material for: Modelling covalent linkages in CCP4
Source: Acta Crystallogr D Struct Biol. 2021 May 19;77(Pt 6):712–26. doi: 10.1107/S2059798321001753 (PMC8171069; doi:10.1107/S2059798321001753)
Supplement: Supplementary file 2 [file d-77-00712-sup2.gz › link_dictionaries/NAG-ASN_link.cif]

#ACEDRG_VERSION                   222              
#ACEDRG_DB_VERSION              11                 
#RDKit_VERSION                 2017.03.2           
#REFMAC_VERSION                5.8.0267            
#

data_mod_list

loop_
_chem_mod.id
_chem_mod.name
_chem_mod.comp_id
_chem_mod.group_id
NAGm1     'N-ACETYL-D-GLUCOSAMINE              '      NAG       .                   
ASNm1     ASPARAGINE      ASN       .                   

data_link_list

loop_
_chem_link.id
_chem_link.comp_id_1
_chem_link.mod_id_1
_chem_link.group_comp_1
_chem_link.comp_id_2
_chem_link.mod_id_2
_chem_link.group_comp_2
_chem_link.name
NAG-ASN        NAG       NAGm1       pyranose            ASN       ASNm1       L-peptide           NAG-ASN        

data_mod_NAGm1

loop_
_chem_mod_atom.mod_id
_chem_mod_atom.function
_chem_mod_atom.atom_id
_chem_mod_atom.new_atom_id
_chem_mod_atom.new_type_symbol
_chem_mod_atom.new_type_energy
_chem_mod_atom.new_charge
NAGm1          delete         O1        .         O         OH1       .         
NAGm1          delete         HO1       .         H         H         .         

loop_
_chem_mod_bond.mod_id
_chem_mod_bond.function
_chem_mod_bond.atom_id_1
_chem_mod_bond.atom_id_2
_chem_mod_bond.new_type
_chem_mod_bond.new_value_dist
_chem_mod_bond.new_value_dist_esd
NAGm1          delete         O1        C1        single         .              .         
NAGm1          delete         HO1       O1        single         .              .         
NAGm1          change         C1        C2        single         1.535          0.0148    
NAGm1          change         C1        O5        single         1.432          0.0134    
NAGm1          change         C1        H1        single         0.983          0.0135    

loop_
_chem_mod_angle.mod_id
_chem_mod_angle.function
_chem_mod_angle.atom_id_1
_chem_mod_angle.atom_id_2
_chem_mod_angle.atom_id_3
_chem_mod_angle.new_value_angle
_chem_mod_angle.new_value_angle_esd
NAGm1          delete         H1        C1        O1        .              .              
NAGm1          delete         O1        C1        O5        .              .              
NAGm1          delete         O1        C1        C2        .              .              
NAGm1          delete         C1        O1        HO1       .              .              
NAGm1          change         C2        C1        O5        107.612        1.50           
NAGm1          change         C2        C1        H1        109.504        1.50           
NAGm1          change         O5        C1        H1        109.613        1.96           

loop_
_chem_mod_tor.mod_id
_chem_mod_tor.function
_chem_mod_tor.atom_id_1
_chem_mod_tor.atom_id_2
_chem_mod_tor.atom_id_3
_chem_mod_tor.atom_id_4
_chem_mod_tor.new_value_angle
_chem_mod_tor.new_value_angle_esd
NAGm1          delete         O5        C1        O1        HO1       .              .              

loop_
_chem_mod_chir.mod_id
_chem_mod_chir.function
_chem_mod_chir.atom_id_centre
_chem_mod_chir.atom_id_1
_chem_mod_chir.atom_id_2
_chem_mod_chir.atom_id_3
_chem_mod_chir.new_volume_sign
NAGm1          delete         C1        C2        O1        O5        .              


data_mod_ASNm1

loop_
_chem_mod_atom.mod_id
_chem_mod_atom.function
_chem_mod_atom.atom_id
_chem_mod_atom.new_atom_id
_chem_mod_atom.new_type_symbol
_chem_mod_atom.new_type_energy
_chem_mod_atom.new_charge
ASNm1          delete         HD22      .         H         H         0         
ASNm1          change         ND2       .         N         NH1       0         

loop_
_chem_mod_bond.mod_id
_chem_mod_bond.function
_chem_mod_bond.atom_id_1
_chem_mod_bond.atom_id_2
_chem_mod_bond.new_type
_chem_mod_bond.new_value_dist
_chem_mod_bond.new_value_dist_esd
ASNm1          delete         ND2       HD22      single         .              .         
ASNm1          change         CG        ND2       single         1.340          0.0100    
ASNm1          change         ND2       HD21      single         0.895          0.0200    

loop_
_chem_mod_angle.mod_id
_chem_mod_angle.function
_chem_mod_angle.atom_id_1
_chem_mod_angle.atom_id_2
_chem_mod_angle.atom_id_3
_chem_mod_angle.new_value_angle
_chem_mod_angle.new_value_angle_esd
ASNm1          delete         CG        ND2       HD22      .              .              
ASNm1          delete         HD21      ND2       HD22      .              .              
ASNm1          change         CG        ND2       HD21      118.696        2.17           

loop_
_chem_mod_plane.mod_id
_chem_mod_plane.function
_chem_mod_plane.plane_id
_chem_mod_plane.atom_id
_chem_mod_plane.dist_esd
ASNm1          delete         plan-3         CG             0.020
ASNm1          delete         plan-3         HD21           0.020
ASNm1          delete         plan-3         HD22           0.020
ASNm1          delete         plan-3         ND2            0.020

data_link_NAG-ASN

loop_
_chem_link_bond.link_id
_chem_link_bond.atom_1_comp_id
_chem_link_bond.atom_id_1
_chem_link_bond.atom_2_comp_id
_chem_link_bond.atom_id_2
_chem_link_bond.type
_chem_link_bond.value_dist
_chem_link_bond.value_dist_esd
NAG-ASN   1         C1        2         ND2       SINGLE    1.431       0.0107      

loop_
_chem_link_angle.link_id
_chem_link_angle.atom_1_comp_id
_chem_link_angle.atom_id_1
_chem_link_angle.atom_2_comp_id
_chem_link_angle.atom_id_2
_chem_link_angle.atom_3_comp_id
_chem_link_angle.atom_id_3
_chem_link_angle.value_angle
_chem_link_angle.value_angle_esd
NAG-ASN   1         C2        1         C1        2         ND2       110.829        2.03      
NAG-ASN   1         O5        1         C1        2         ND2       108.867        2.47      
NAG-ASN   2         ND2       1         C1        1         H1        108.615        1.50      
NAG-ASN   2         CG        2         ND2       1         C1        122.512        1.50      
NAG-ASN   1         C1        2         ND2       2         HD21      118.792        1.50      

loop_
_chem_link_tor.link_id
_chem_link_tor.id
_chem_link_tor.atom_1_comp_id
_chem_link_tor.atom_id_1
_chem_link_tor.atom_2_comp_id
_chem_link_tor.atom_id_2
_chem_link_tor.atom_3_comp_id
_chem_link_tor.atom_id_3
_chem_link_tor.atom_4_comp_id
_chem_link_tor.atom_id_4
_chem_link_tor.value_angle
_chem_link_tor.value_angle_esd
_chem_link_tor.period
NAG-ASN   sp2_sp3_1       2         CG        2         ND2       1         C1        1         C2        0.000          10.00     6

loop_
_chem_link_chir.link_id
_chem_link_chir.atom_centre_comp_id
_chem_link_chir.atom_id_centre
_chem_link_chir.atom_1_comp_id
_chem_link_chir.atom_id_1
_chem_link_chir.atom_2_comp_id
_chem_link_chir.atom_id_2
_chem_link_chir.atom_3_comp_id
_chem_link_chir.atom_id_3
_chem_link_chir.volume_sign
NAG-ASN   1         C1        1         C2        2         ND2       1         O5        positiv   

loop_
_chem_link_plane.link_id
_chem_link_plane.plane_id
_chem_link_plane.atom_comp_id
_chem_link_plane.atom_id
_chem_link_plane.dist_esd
NAG-ASN   plan-5    1         C1        0.020     
NAG-ASN   plan-5    2         CG        0.020     
NAG-ASN   plan-5    2         HD21      0.020     
NAG-ASN   plan-5    2         ND2       0.020     
