# Supplementary material for: Modelling covalent linkages in CCP4
Source: Acta Crystallogr D Struct Biol. 2021 May 19;77(Pt 6):712–26. doi: 10.1107/S2059798321001753 (PMC8171069; doi:10.1107/S2059798321001753)
Supplement: Supplementary file 2 [file d-77-00712-sup2.gz › link_dictionaries/LYS-PLP_link.cif]

#ACEDRG_VERSION                   218              
#ACEDRG_DB_VERSION              11                 
#RDKit_VERSION                 2017.03.2           
#REFMAC_VERSION                5.8.0267            
#

data_mod_list

loop_
_chem_mod.id
_chem_mod.name
_chem_mod.comp_id
_chem_mod.group_id
PLPm1     "PYRIDOXAL-5'-PHOSPHATE"      PLP       .                   
LYSm1     LYSINE      LYS       .                   

data_link_list

loop_
_chem_link.id
_chem_link.comp_id_1
_chem_link.mod_id_1
_chem_link.group_comp_1
_chem_link.comp_id_2
_chem_link.mod_id_2
_chem_link.group_comp_2
_chem_link.name
PLP-LYS        PLP       PLPm1       .                   LYS       LYSm1       .                   PLP-LYS        

data_mod_PLPm1

loop_
_chem_mod_atom.mod_id
_chem_mod_atom.function
_chem_mod_atom.atom_id
_chem_mod_atom.new_atom_id
_chem_mod_atom.new_type_symbol
_chem_mod_atom.new_type_energy
_chem_mod_atom.new_charge
PLPm1          delete         O4A       .         O         O         0         

loop_
_chem_mod_bond.mod_id
_chem_mod_bond.function
_chem_mod_bond.atom_id_1
_chem_mod_bond.atom_id_2
_chem_mod_bond.new_type
_chem_mod_bond.new_value_dist
_chem_mod_bond.new_value_dist_esd
PLPm1          delete         C4A       O4A       double         .              .         
PLPm1          change         C4        C4A       single         1.459          0.0148    
PLPm1          change         C4A       H4A       single         0.939          0.0187    

loop_
_chem_mod_angle.mod_id
_chem_mod_angle.function
_chem_mod_angle.atom_id_1
_chem_mod_angle.atom_id_2
_chem_mod_angle.atom_id_3
_chem_mod_angle.new_value_angle
_chem_mod_angle.new_value_angle_esd
PLPm1          delete         C4        C4A       O4A       .              .              
PLPm1          delete         O4A       C4A       H4A       .              .              
PLPm1          change         C4        C4A       H4A       118.833        1.50           

loop_
_chem_mod_tor.mod_id
_chem_mod_tor.function
_chem_mod_tor.atom_id_1
_chem_mod_tor.atom_id_2
_chem_mod_tor.atom_id_3
_chem_mod_tor.atom_id_4
_chem_mod_tor.new_value_angle
_chem_mod_tor.new_value_angle_esd
PLPm1          delete         C3        C4        C4A       O4A       .              .              

loop_
_chem_mod_plane.mod_id
_chem_mod_plane.function
_chem_mod_plane.plane_id
_chem_mod_plane.atom_id
_chem_mod_plane.dist_esd
PLPm1          delete         plan-2         C4             0.020
PLPm1          delete         plan-2         C4A            0.020
PLPm1          delete         plan-2         H4A            0.020
PLPm1          delete         plan-2         O4A            0.020

data_mod_LYSm1

loop_
_chem_mod_atom.mod_id
_chem_mod_atom.function
_chem_mod_atom.atom_id
_chem_mod_atom.new_atom_id
_chem_mod_atom.new_type_symbol
_chem_mod_atom.new_type_energy
_chem_mod_atom.new_charge
LYSm1          delete         HZ1       .         H         H         0         
LYSm1          delete         HZ2       .         H         H         0         
LYSm1          delete         HZ3       .         H         H         0         
LYSm1          change         NZ        .         N         N         0         

loop_
_chem_mod_bond.mod_id
_chem_mod_bond.function
_chem_mod_bond.atom_id_1
_chem_mod_bond.atom_id_2
_chem_mod_bond.new_type
_chem_mod_bond.new_value_dist
_chem_mod_bond.new_value_dist_esd
LYSm1          delete         NZ        HZ1       single         .              .         
LYSm1          delete         NZ        HZ2       single         .              .         
LYSm1          delete         NZ        HZ3       single         .              .         
LYSm1          change         CE        NZ        single         1.462          0.0100    

loop_
_chem_mod_angle.mod_id
_chem_mod_angle.function
_chem_mod_angle.atom_id_1
_chem_mod_angle.atom_id_2
_chem_mod_angle.atom_id_3
_chem_mod_angle.new_value_angle
_chem_mod_angle.new_value_angle_esd
LYSm1          delete         CE        NZ        HZ1       .              .              
LYSm1          delete         CE        NZ        HZ2       .              .              
LYSm1          delete         CE        NZ        HZ3       .              .              
LYSm1          delete         HZ1       NZ        HZ2       .              .              
LYSm1          delete         HZ1       NZ        HZ3       .              .              
LYSm1          delete         HZ2       NZ        HZ3       .              .              

loop_
_chem_mod_tor.mod_id
_chem_mod_tor.function
_chem_mod_tor.atom_id_1
_chem_mod_tor.atom_id_2
_chem_mod_tor.atom_id_3
_chem_mod_tor.atom_id_4
_chem_mod_tor.new_value_angle
_chem_mod_tor.new_value_angle_esd
LYSm1          delete         CD        CE        NZ        HZ1       .              .              


data_link_PLP-LYS

loop_
_chem_link_bond.link_id
_chem_link_bond.atom_1_comp_id
_chem_link_bond.atom_id_1
_chem_link_bond.atom_2_comp_id
_chem_link_bond.atom_id_2
_chem_link_bond.type
_chem_link_bond.value_dist
_chem_link_bond.value_dist_esd
PLP-LYS   1         C4A       2         NZ        DOUBLE    1.270       0.0174      

loop_
_chem_link_angle.link_id
_chem_link_angle.atom_1_comp_id
_chem_link_angle.atom_id_1
_chem_link_angle.atom_2_comp_id
_chem_link_angle.atom_id_2
_chem_link_angle.atom_3_comp_id
_chem_link_angle.atom_id_3
_chem_link_angle.value_angle
_chem_link_angle.value_angle_esd
PLP-LYS   1         C4        1         C4A       2         NZ        122.438        1.52      
PLP-LYS   2         NZ        1         C4A       1         H4A       118.729        1.50      
PLP-LYS   2         CE        2         NZ        1         C4A       118.382        1.50      

loop_
_chem_link_tor.link_id
_chem_link_tor.id
_chem_link_tor.atom_1_comp_id
_chem_link_tor.atom_id_1
_chem_link_tor.atom_2_comp_id
_chem_link_tor.atom_id_2
_chem_link_tor.atom_3_comp_id
_chem_link_tor.atom_id_3
_chem_link_tor.atom_4_comp_id
_chem_link_tor.atom_id_4
_chem_link_tor.value_angle
_chem_link_tor.value_angle_esd
_chem_link_tor.period
PLP-LYS   sp2_sp2_1       1         C4        1         C4A       2         NZ        2         CE        180.000        10.00     2

loop_
_chem_link_plane.link_id
_chem_link_plane.plane_id
_chem_link_plane.atom_comp_id
_chem_link_plane.atom_id
_chem_link_plane.dist_esd
PLP-LYS   plan-2    1         C4        0.020     
PLP-LYS   plan-2    1         C4A       0.020     
PLP-LYS   plan-2    1         H4A       0.020     
PLP-LYS   plan-2    2         NZ        0.020     
