# Supplementary material for: Modelling covalent linkages in CCP4
Source: Acta Crystallogr D Struct Biol. 2021 May 19;77(Pt 6):712–26. doi: 10.1107/S2059798321001753 (PMC8171069; doi:10.1107/S2059798321001753)
Supplement: Supplementary file 2 [file d-77-00712-sup2.gz › link_dictionaries/TYR-TRP_link.cif]

#ACEDRG_VERSION                   218              
#ACEDRG_DB_VERSION              11                 
#RDKit_VERSION                 2017.03.2           
#REFMAC_VERSION                5.8.0267            
#

data_mod_list

loop_
_chem_mod.id
_chem_mod.name
_chem_mod.comp_id
_chem_mod.group_id
TYRm1     TYROSINE      TYR       .                   
TRPm1     TRYPTOPHAN      TRP       .                   

data_link_list

loop_
_chem_link.id
_chem_link.comp_id_1
_chem_link.mod_id_1
_chem_link.group_comp_1
_chem_link.comp_id_2
_chem_link.mod_id_2
_chem_link.group_comp_2
_chem_link.name
TYR-TRP        TYR       TYRm1       .                   TRP       TRPm1       .                   TYR-TRP        

data_mod_TYRm1

loop_
_chem_mod_atom.mod_id
_chem_mod_atom.function
_chem_mod_atom.atom_id
_chem_mod_atom.new_atom_id
_chem_mod_atom.new_type_symbol
_chem_mod_atom.new_type_energy
_chem_mod_atom.new_charge
TYRm1          delete         HE2       .         H         H         0         
TYRm1          change         CE2       .         C         CR6       0         

loop_
_chem_mod_bond.mod_id
_chem_mod_bond.function
_chem_mod_bond.atom_id_1
_chem_mod_bond.atom_id_2
_chem_mod_bond.new_type
_chem_mod_bond.new_value_dist
_chem_mod_bond.new_value_dist_esd
TYRm1          delete         CE2       HE2       single         .              .         
TYRm1          change         CZ        CE2       double         1.400          0.0135    
TYRm1          change         CE2       CD2       single         1.397          0.0100    

loop_
_chem_mod_angle.mod_id
_chem_mod_angle.function
_chem_mod_angle.atom_id_1
_chem_mod_angle.atom_id_2
_chem_mod_angle.atom_id_3
_chem_mod_angle.new_value_angle
_chem_mod_angle.new_value_angle_esd
TYRm1          delete         CZ        CE2       HE2       .              .              
TYRm1          delete         CD2       CE2       HE2       .              .              
TYRm1          change         CZ        CE2       CD2       118.367        1.50           

loop_
_chem_mod_plane.mod_id
_chem_mod_plane.function
_chem_mod_plane.plane_id
_chem_mod_plane.atom_id
_chem_mod_plane.dist_esd
TYRm1          delete         plan-1         CB             0.020
TYRm1          delete         plan-1         CD1            0.020
TYRm1          delete         plan-1         CD2            0.020
TYRm1          delete         plan-1         CE1            0.020
TYRm1          delete         plan-1         CE2            0.020
TYRm1          delete         plan-1         CG             0.020
TYRm1          delete         plan-1         CZ             0.020
TYRm1          delete         plan-1         HD1            0.020
TYRm1          delete         plan-1         HD2            0.020
TYRm1          delete         plan-1         HE1            0.020
TYRm1          delete         plan-1         HE2            0.020
TYRm1          delete         plan-1         OH             0.020

data_mod_TRPm1

loop_
_chem_mod_atom.mod_id
_chem_mod_atom.function
_chem_mod_atom.atom_id
_chem_mod_atom.new_atom_id
_chem_mod_atom.new_type_symbol
_chem_mod_atom.new_type_energy
_chem_mod_atom.new_charge
TRPm1          delete         HH2       .         H         H         0         
TRPm1          change         CH2       .         C         CR6       0         

loop_
_chem_mod_bond.mod_id
_chem_mod_bond.function
_chem_mod_bond.atom_id_1
_chem_mod_bond.atom_id_2
_chem_mod_bond.new_type
_chem_mod_bond.new_value_dist
_chem_mod_bond.new_value_dist_esd
TRPm1          delete         CH2       HH2       single         .              .         
TRPm1          change         CZ3       CH2       single         1.412          0.0100    
TRPm1          change         CH2       CZ2       double         1.392          0.0100    

loop_
_chem_mod_angle.mod_id
_chem_mod_angle.function
_chem_mod_angle.atom_id_1
_chem_mod_angle.atom_id_2
_chem_mod_angle.atom_id_3
_chem_mod_angle.new_value_angle
_chem_mod_angle.new_value_angle_esd
TRPm1          delete         CZ3       CH2       HH2       .              .              
TRPm1          delete         CZ2       CH2       HH2       .              .              
TRPm1          change         CZ3       CH2       CZ2       118.397        1.50           

loop_
_chem_mod_plane.mod_id
_chem_mod_plane.function
_chem_mod_plane.plane_id
_chem_mod_plane.atom_id
_chem_mod_plane.dist_esd
TRPm1          delete         plan           CB             0.020
TRPm1          delete         plan           CG             0.020
TRPm1          delete         plan           CD1            0.020
TRPm1          delete         plan           NE1            0.020
TRPm1          delete         plan           CD2            0.020
TRPm1          delete         plan           CE2            0.020
TRPm1          delete         plan           CZ2            0.020
TRPm1          delete         plan           CH2            0.020
TRPm1          delete         plan           CE3            0.020
TRPm1          delete         plan           CZ3            0.020
TRPm1          delete         plan           HD1            0.020
TRPm1          delete         plan           HE1            0.020
TRPm1          delete         plan           HH2            0.020
TRPm1          delete         plan           HE3            0.020
TRPm1          delete         plan           HZ3            0.020
TRPm1          delete         plan           HZ2            0.020

data_link_TYR-TRP

loop_
_chem_link_bond.link_id
_chem_link_bond.atom_1_comp_id
_chem_link_bond.atom_id_1
_chem_link_bond.atom_2_comp_id
_chem_link_bond.atom_id_2
_chem_link_bond.type
_chem_link_bond.value_dist
_chem_link_bond.value_dist_esd
TYR-TRP   1         CE2       2         CH2       SINGLE    1.486       0.0111      

loop_
_chem_link_angle.link_id
_chem_link_angle.atom_1_comp_id
_chem_link_angle.atom_id_1
_chem_link_angle.atom_2_comp_id
_chem_link_angle.atom_id_2
_chem_link_angle.atom_3_comp_id
_chem_link_angle.atom_id_3
_chem_link_angle.value_angle
_chem_link_angle.value_angle_esd
TYR-TRP   1         CZ        1         CE2       2         CH2       121.189        1.72      
TYR-TRP   1         CD2       1         CE2       2         CH2       120.444        1.52      
TYR-TRP   2         CZ3       2         CH2       1         CE2       120.917        1.52      
TYR-TRP   2         CZ2       2         CH2       1         CE2       120.686        1.77      

loop_
_chem_link_tor.link_id
_chem_link_tor.id
_chem_link_tor.atom_1_comp_id
_chem_link_tor.atom_id_1
_chem_link_tor.atom_2_comp_id
_chem_link_tor.atom_id_2
_chem_link_tor.atom_3_comp_id
_chem_link_tor.atom_id_3
_chem_link_tor.atom_4_comp_id
_chem_link_tor.atom_id_4
_chem_link_tor.value_angle
_chem_link_tor.value_angle_esd
_chem_link_tor.period
TYR-TRP   sp2_sp2_1       1         CZ        1         CE2       2         CH2       2         CZ3       180.000        10.00     2

loop_
_chem_link_plane.link_id
_chem_link_plane.plane_id
_chem_link_plane.atom_comp_id
_chem_link_plane.atom_id
_chem_link_plane.dist_esd
TYR-TRP   plan-1    2         CB        0.020     
TYR-TRP   plan-1    2         CG        0.020     
TYR-TRP   plan-1    2         CD1       0.020     
TYR-TRP   plan-1    2         CE2       0.020     
TYR-TRP   plan-1    2         CD2       0.020     
TYR-TRP   plan-1    1         CE2       0.020     
TYR-TRP   plan-1    2         CE3       0.020     
TYR-TRP   plan-1    2         CZ3       0.020     
TYR-TRP   plan-1    2         CH2       0.020     
TYR-TRP   plan-1    2         CZ2       0.020     
TYR-TRP   plan-1    2         HD1       0.020     
TYR-TRP   plan-1    2         HE1       0.020     
TYR-TRP   plan-1    2         HE3       0.020     
TYR-TRP   plan-1    2         HZ3       0.020     
TYR-TRP   plan-1    2         HZ2       0.020     
TYR-TRP   plan-1    2         NE1       0.020     
TYR-TRP   plan-2    1         CD1       0.020     
TYR-TRP   plan-2    1         CE1       0.020     
TYR-TRP   plan-2    1         CZ        0.020     
TYR-TRP   plan-2    1         CE2       0.020     
TYR-TRP   plan-2    2         CH2       0.020     
TYR-TRP   plan-2    1         CD2       0.020     
TYR-TRP   plan-2    1         CG        0.020     
TYR-TRP   plan-2    1         CB        0.020     
TYR-TRP   plan-2    1         HD1       0.020     
TYR-TRP   plan-2    1         HE1       0.020     
TYR-TRP   plan-2    1         HD2       0.020     
TYR-TRP   plan-2    1         OH        0.020     
